# Supplementary material for: What is the quality of clinical practice guidelines for the treatment of acute lateral ankle ligament sprains in adults? A systematic review
Source: BMC Musculoskelet Disord. 2019 Aug 31;20:394. doi: 10.1186/s12891-019-2750-6 (PMC6717337; doi:10.1186/s12891-019-2750-6)
Supplement: Supplementary file 1 — Search Strategy and List of Articles. (XLSX 23 kb) [file 12891_2019_2750_MOESM1_ESM.xlsx]

## Sheet: Search Strategy
Database	Date of Search	Search Terms	Filter / Limiters applied	Found
MedlineEBSCOhost	26 Oct 2017 11.47pm	("ankle injur*" OR "ankle sprain*" OR "sprained ankle*')	Publication type: Practice Guidelines/English	3
CINAHL	26 Oct 2017 12.23pm	("ankle injur*" OR "ankle sprain*" OR "sprained ankle*")	Publication type: Practice Guidelines/English	4
SportDiscus	26 Oct 2017 12.28pm	(ankle AND guideline AND english)	Title andLlanguage	7
Scopus	26 Oct 2017 12.57pm	("ankle injur*" OR "ankle sprain*" OR "sprained ankle*") and guideline*	Title; English language:	9		( TITLE ( ankle AND injur* ) OR TITLE ( ankle AND sprain* ) OR TITLE ( sprained AND ankle* ) AND TITLE ( guideline ) AND LANGUAGE ( english ) ) AND ( EXCLUDE ( PUBYEAR , 1999 ) OR EXCLUDE ( PUBYEAR , 1998 ) OR EXCLUDE ( PUBYEAR , 1995 ) OR EXCLUDE ( PUBYEAR , 1994 ) )
Cochrane Library	26 Oct 2017 1.05pm	ankle (Title) AND guideline (Title)	Trials	3
PEDRO	26 Oct 2017 1.21pm	sprain	Body part: Foot or ankle ; Method: Practice Guidelines	1
National Guideline Clearinghouse	26 Oct 2017 1.30pm	sprain ankle		6
Web of Science	26 Oct 2017 1.40pm	TI =( sprain ankle AND guideline)	Timespan: All years. Search language=English	5
OTHER SOURCES (Eg. Google Scholar, handsearching, personal communication etc)		sprain ankle	guideline	5
Total				43
After duplicates				23
Possible limiters:
Date range; Humans; English language;
Publication type: Guideline
Exclusion criteria:	Inclusion criteria:
Ankle injuries other than sprains	sprain ankle
Fractures	treatment of
Complimentary or alternate medicine	guideline

## Sheet: Cochrane NGC 
Guidelines for managing ankle injuries: the Ottawa ankle rules. Squillace SP and Slawson DC Journal of family practice, 1994, 39(6), 593 Online Publication Date: 2012
No impact from active dissemination of the Ottawa Ankle Rules: further evidence of the need for local implementation of practice guidelines. Cameron C and Naylor CD CMAJ : Canadian Medical Association journal, 1999, 160(8), 1165 Online Publication Date:Uptake of validated clinical practice guidelines : experience with implementing the Ottawa Ankle Rules. Holroyd BR , Wilson D , Rowe BH , Mayes DC…
Uptake of validated clinical practice guidelines : experience with implementing the Ottawa Ankle Rules. Holroyd BR , Wilson D , Rowe BH , Mayes DC and Noseworthy T American journal of emergency medicine, 2004, 22(3), 149 Online Publication Date: 2012
GUIDELINE SUMMARY NGC:010087 2013 SEP
Ankle stability and movement coordination impairments: ankle ligament sprains: clinical practice guidelines linked to the International Classification of Functioning, Disability and Health from the Orthopaedic Section of the American Physical Therapy Association.
American Physical Therapy Association, Inc., The Orthopaedic Section
GUIDELINE SUMMARY NGC:010449 1995 (REVISED 2014)
ACR Appropriateness Criteria® acute trauma to the ankle.
American College of Radiology
GUIDELINE SUMMARY NGC:009309 2012 AUG
Osteoporosis: assessing the risk of fragility fracture.
National Guideline Centre
GUIDELINE SUMMARY NGC:011050 2016 MAR 16
Lower extremity injury medical treatment guidelines.
Colorado Division of Workers' Compensation
GUIDELINE SUMMARY NGC:010658 2010 (REVISED 2014)
ACR Appropriateness Criteria® acute trauma to the foot.
American College of Radiology
GUIDELINE SUMMARY NGC:010305 2004 DEC 1 (REVISED 2013 DEC 1)
Manual medicine guidelines for musculoskeletal injuries.
Academy for Chiropractic Education
https://www.guideline.gov/search?q=sprain+ankle&page=1

## Sheet: Pedro
KNGF guideline for physical therapy in patients with acute ankle sprain: practice guidelines
van der Wees PJ, Lenssen AF, Feijts YAEJ, Bloo H, van Moorsel SR, Ouderland R, Opraus KWF, Rondhuis G, Simons A, Swinkels RAHM, Vaes P, Verhagen E, Hendriks HJM, de Bie RA [Koninklijk Nederlands Genootschap voor Fysiotherapie]
Nederlands Tijdschrift voor Fysiotherapie [Dutch Journal of Physical Therapy] 2006; 116(5 Suppl):1-25

## Sheet: 23 included
Asano, Duarte Jr, Silva	Stress fractures in the foot and ankle of athletes	Revista Da Associacao Medica Brasileira (1992)	60	6	512-517
Calder, Freeman, Domeij-Arverud, Dijk, Ackermann, Calder, van Dijk, Ackermann	Meta-analysis and suggested guidelines for prevention of venous thromboembolism (VTE) in foot and ankle surgery	Knee Surgery, Sports Traumatology, Arthroscopy	24	4	1409-1420	<bold>Purpose: </bold>To perform a meta-analysis investigating venous thromboembolism (VTE) following isolated foot and ankle surgery and propose guidelines for VTE prevention in this group of patients.<bold>Methods: </bold>Following a PRISMA compliant search, 372 papers were identified and meta-analysis performed on 22 papers using the Critical Appraisal Skills Programme and Centre for Evidence-…
Choi, Jun, Kim, Choi, Lee, Yook, Kim, Lee	Korean medicine clinical practice guideline on acupuncture for acute ankle sprains in adults: Evidence-based approach	European Journal of Integrative Medicine	12		182-188
Dunlop	Guidelines for selective radiological assessment of inversion ankle injuries	British Medical Journal (Clinical research ed.)	293	6547	603-605
Fonceca	Occupational Health Nurse Practitioner (OHNP) Clinical Practice Guideline (CPG), Ankle/Foot Injury
Fongemie, Ddudera, Strandemo	Health care guideline: ankle sprain	Institute for Clinical Systems Improvement. www. ICSI. org Zugriff am	23		2011
Gribble, Delahunt, Bleakley, Caulfield, Docherty, Fong, Fourchet, Hertel, Hiller, Kaminski, McKeon, Refshauge, van der Wees, Vicenzino, Wikstrom	Selection Criteria for Patients With Chronic Ankle Instability in Controlled Research: A Position Statement of the International Ankle Consortium	Journal of Athletic Training (Allen Press)	49	1	121-127	While research on chronic ankle instability (CAI) and awareness of its impact on society and health care systems has grown substantially in the last 2 decades, the inconsistency in participant or patient selection criteria across studies presents a potential obstacle to addressing the problem properly. This major gap within the literature limits the ability to generalize this evidence to the targ…
Griend, Younger, Buedts, Chiodo, Coetzee, Ledoux, Pinzur, Prasad, Queen, Saltzman, Thordarson	Total Ankle Arthroplasty: Minimum Follow-up Policy for Reporting Results and Guidelines for Reporting Problems and Complications Resulting in Reoperations	Foot & Ankle International	38	7	703-704	In this article, the author focuses on the use of total ankle arthroplasty (TAA) for treatment of end-stage ankle arthritis and mentions that TAA provide understanding of the biomechanics of the ankle and improvements in implant technology and surgical technique.
Health Canada	Adult Care, Chapter 7, Musculoskeletal System	First Nations and Inuit Health Branch (FNIHB) Clinical Practice Guidelines for Nurses in Primary Care	2016	2017-06-29
Kaminski, Hertel, Amendola, Docherty, Dolan, Ty Hopkins, Nussbaum, Poppy, Richie	National Athletic Trainers' Association Position Statement: Conservative Management and Prevention of Ankle Sprains in Athletes	Journal of Athletic Training (Allen Press)	48	4	528-545	Objective: To present recommendations for athletic trainers and other allied health care professionals in the conservative management and prevention of ankle sprains in athletes. Background: Because ankle sprains are a common and often disabling injury in athletes, athletic trainers and other sports health care professionals must be able to implement the most current and evidence-supported treatm…
Kerkhoffs, van den Bekerom, Elders, van Beek, Hullegie, Bloemers, de Heus, Loogman, Rosenbrand, Kuipers, Hoogstraten, Dekker, ten Duis, van Dijk, van Tulder, van der Wees, de Bie	Diagnosis, treatment and prevention of ankle sprains: an evidence-based clinical guideline	British Journal of Sports Medicine	46	12	854-860
Kerr, Daley, Booth, Stark	Guidelines for the physiotherapy management of soft tissue injury with protection, rest, ice, compression and elevation (PRICE) during the first 72 hours. 2002
Kooijman, Swinkels, Veenhof, Spreeuwenberg, Leemrijse	Physiotherapists' compliance with ankle injury guidelines is different for patients with acute injuries and patients with functional instability: an observational study	Journal of Physiotherapy (Australian Physiotherapy Association)	57	1	41-46	Questions: What are the characteristics of patients with acute ankle injuries or functional instability of the ankle? Do physiotherapists treat these patients according to evidence-based guidelines? What are the determinants of adherence to the guidelines? Design: Observational study using multi-level analyses of data from the National Information Service for Allied Health Care in the Netherlands…
Leemrijse, Plas, Hofhuis, van den Ende	Compliance with the guidelines for acute ankle sprain for physiotherapists is moderate in the Netherlands: An observational study	Australian Journal of Physiotherapy	52	4	293-298
Lin, Gross, Weinhold	Ankle syndesmosis injuries: Anatomy, biomechanics, mechanism of injury, and clinical guidelines for diagnosis and intervention	Journal of Orthopaedic and Sports Physical Therapy	36	6	372-384
Mann, Grant, Guly, Hughes	Use of the Ottawa ankle rules by nurse practitioners	Journal of Accident & Emergency Medicine	15	5	315-316	OBJECTIVE: To determine the ability of nurse practitioners to use the Ottawa ankle rules by comparing their requests for radiography with those of senior house officers (SHOs). METHOD: 1365 patients were assessed by a nurse trained in the use of the Ottawa ankle rules. Where indicated the nurse sent the patient for radiography. 700 patients in the same period were seen by SHOs who had not receive…
Martin, Davenport, Paulseth, Wukich, Godges	Ankle Stability and Movement Coordination Impairments: Ankle Ligament Sprains	Journal of Orthopaedic & Sports Physical Therapy	43	9	A1-A40
Pinzur, Slovenkai, Trepman, Shields	Guidelines for diabetic foot care: recommendations endorsed by the Diabetes Committee of the American Orthopaedic Foot and Ankle Society	Foot & Ankle International	26	1	113-119	Foot infection is the most common reason for hospital admission of diabetic patients in the United States. Foot ulceration leads to deep infection, sepsis, and lower extremity amputation. Prophylactic foot care has been shown to decrease patient morbidity, decrease the utilization of expensive resources, and decrease the risk for amputation and premature death. The Diabetes Committee of the Ameri…
Richie, Izadi	Return to play after an ankle sprain: Guidelines for the podiatric physician	Clinics in Podiatric Medicine and Surgery	32	2	195-215
Tayeb, Trauma	DIAGNOSTIC VALUE OF OTTAWA ANKLE RULES: SIMPLE GUIDELINES WITH HIGH SENSITIVITY	British Journal of Sports Medicine	47	10	28-29	Purpose Ankle and foot injuries are one of the most common acute sport injuries. The objective was to conduct a study to determine the accuracy of the Ottawa Ankle Rules (OARs) to rule out ankle and midfoot fractures in athletes' population presenting with blunt ankle and midfoot injuries. Methods Two physicians assessed the OARs in 1156 athletes and 1329 radiographs. Radiography was performed in…
Van De Velde, Heselmans, Donceel, Vandekerckhove, Ramaekers, Aertgeerts	Rigour of development does not AGREE with recommendations in practice guidelines on the use of ice for acute ankle sprains	BMJ Quality and Safety	20	9	747-755
Van Der Wees, Hendriks, Jansen, Van Beers, De Bie, Dekker	Adherence to physiotherapy clinical guideline acute ankle injury and determinants of adherence: A cohort study	BMC Musculoskeletal Disorders	8
Wees, Lenssen, Feijts, Bloo, van Morsel, Ouderland, Opraus, Rondhuis, Simons, Swinkels	KNGF guideline for physical therapy in patients with acute ankle sprain-practice guidelines	Suppl Dutch J Phys Ther	116		1930-01-01
